# Supplementary material for: A Model to Predict the Expansion of Trioza erytreae Throughout the Iberian Peninsula Using a Pest Risk Analysis Approach
Source: Insects. 2020 Aug 27;11(9):576. doi: 10.3390/insects11090576 (PMC7563947; doi:10.3390/insects11090576)
Supplement: Supplementary file 1 [file insects-11-00576-s001.zip]

Archive with 1 entries (1 files):
- insects-911057-supplementary.docx
